# Supplementary material for: Evaluation of a Multiplex Real-Time PCR Assay for Detecting Chlamydia trachomatis in Vaginal Samples
Source: Diagnostics (Basel). 2022 May 4;12(5):1141. doi: 10.3390/diagnostics12051141 (PMC9139926; doi:10.3390/diagnostics12051141)
Supplement: Supplementary file 1 [file diagnostics-12-01141-s001.zip]

Archive with 2 entries (2 files):
- Suppl. Table S1.xlsx
- Suppl. Table S2.xlsx
