# Supplementary material for: Evaluation of a Multiplex Real-Time PCR Assay for Detecting Chlamydia trachomatis in Vaginal Samples
Source: Diagnostics (Basel). 2022 May 4;12(5):1141. doi: 10.3390/diagnostics12051141 (PMC9139926; doi:10.3390/diagnostics12051141)
Supplement: Supplementary file 1 [file diagnostics-12-01141-s001.zip › Suppl. Table S1.xlsx]

## Sheet: Feuil1
Sample	STI Essential Assay	Bacterial Vaginosis Assay
1	MH,CT	Positive	Mega1,GV,BVAB2,AV
2	CT	Normal*	Lacto
3	UP,CT	Normal*	GV
4	CT	Normal*	-
5	CT	Normal*	Lacto
6	MH,UP,CT	Normal*	BVAB2,Mob
7	UU,CT	Normal	Lacto
8	CT	Normal*	Lacto
9	UU,MH,CT	Normal*	-
10	CT	Normal*	Lacto
Normal* indicates low levels of pathogenic bacteria and/or low level or absence
of Lactobacillus spp.
CT: Chlamydia trachomatis			Mega1: Megasphaera Type 1
MH: Mycoplasma hominis			GV: Gardnerella vaginalis
UP: Ureaplasma parvum			AV: Atopium vaginae
UU: Ureaplasma urealyticum			BVAB2: Bacterial vaginosis–associated bacteria 2
			Mob: Mobiluncus spp.
			Lacto: Lactobacillus spp.
Supplementary Table 1
