# Supplementary material for: Evaluation of a Multiplex Real-Time PCR Assay for Detecting Chlamydia trachomatis in Vaginal Samples
Source: Diagnostics (Basel). 2022 May 4;12(5):1141. doi: 10.3390/diagnostics12051141 (PMC9139926; doi:10.3390/diagnostics12051141)
Supplement: Supplementary file 1 [file diagnostics-12-01141-s001.zip › Suppl. Table S2.xlsx]

## Sheet: Feuil1
Sample	Bacterial Vaginosis Assay		STI Essential Assay
1	Positive	Mega1,GV,AV	UU
2	Positive	Mega1,Lacto,GV,BVAB2	-
3	Positive	Mega1,GV,BVAB2,AV	MH,CT
4	Positive	Mega1,GV,BVAB2,AV	UP
5	Positive	Mega1,GV,BVAB2,AV,Mob	MH,UP
6	Positive	Lacto,GV,AV	UP
7	Positive	Lacto,GV,BVAB2	UU,MH
8	Positive	Mega1,GV,BVAB2,AV	MH
9	Positive	Mega1,GV,BVAB2,AV	UP
10	Positive	Mega1,GV,AV	-
11	Positive	Mega1,GV,AV	UP
12	Positive	Mega1,GV	-
13	Positive	GV	MH,UP
14	Positive	Mega1,GV,BVAB2,AV,Mob	UP
15	Positive	Mega1,Lacto,GV	-
16	Positive	Mega1,GV,BVAB2,AV	UU,UP
17	Positive	Mega1,Lacto,GV	-
18	Positive	Mega1,GV,BVAB2,AV	UP
Mega1: Megasphaera Type 1			UU: Ureaplasma urealyticum
GV: Gardnerella vaginalis			UP: Ureaplasma parvum
AV: Atopium vaginae			MH: Mycoplasma hominis
BVAB2: Bacterial vaginosis–associated bacteria 2			CT: Chlamydia trachomatis
Mob: Mobiluncus spp.
Lacto: Lactobacillus spp.
Supplementary Table 2
